# Supplementary material for: Advancements in Predictive Tools for Primary Graft Dysfunction in Liver Transplantation: A Comprehensive Review
Source: J Clin Med. 2024 Jun 27;13(13):3762. doi: 10.3390/jcm13133762 (PMC11242128; doi:10.3390/jcm13133762)
Supplement: Supplementary file 1 [file jcm-13-03762-s001.zip]

Archive with 1 entries (1 files):
- jcm-3052520-supplementary.pdf
